# Supplementary material for: Identification, Subcellular Localization, and Infection-Related Expression of a Novel Haloacid Dehalogenase Gene (VmHAD) from Valsa mali Vm1
Source: J Fungi (Basel). 2025 Nov 23;11(12):827. doi: 10.3390/jof11120827 (PMC12733955; doi:10.3390/jof11120827)
Supplement: Supplementary file 1 [file jof-11-00827-s001.zip]

Archive with 1 entries (1 files):
- jof-3870737-supplementary.pdf
